# Supplementary material for: Multifrequency Induced-Charge Electroosmosis
Source: Micromachines (Basel). 2019 Jul 3;10(7):447. doi: 10.3390/mi10070447 (PMC6680487; doi:10.3390/mi10070447)
Supplement: Supplementary file 1 [file micromachines-10-00447-s001.zip]

Archive with 1 entries (1 files):
- micromachines-532392-supplementary.avi
